# Supplementary material for: Modelling diverse sources of Clostridium difficile in the community: importance of animals, infants and asymptomatic carriers
Source: Epidemiol Infect. 2019 Mar 18;147:e152. doi: 10.1017/S0950268819000384 (PMC6518831; doi:10.1017/S0950268819000384)
Supplement: Supplementary file 1 [file S0950268819000384sup001.zip]

Archive with 2 entries (2 files):
- Supplementary_Materials_1_-_Revised.docx
- Supplementary-Materials-2-Revised.tex
